# Supplementary material for: Valorisation of the Invasive Macroalgae Undaria pinnatifida (Harvey) Suringar for the Green Synthesis of Gold and Silver Nanoparticles with Antimicrobial and Antioxidant Potential
Source: Mar Drugs. 2023 Jul 9;21(7):397. doi: 10.3390/md21070397 (PMC10381743; doi:10.3390/md21070397)
Supplement: Supplementary file 1 [file marinedrugs-21-00397-s001.zip]

Archive with 1 entries (1 files):
- marinedrugs-2454656-supplementary.pdf
